# Supplementary material for: RNA Cleavage Properties of Nucleobase-Specific RNase MC1 and Cusativin Are Determined by the Dinucleotide-Binding Interactions in the Enzyme-Active Site
Source: Int J Mol Sci. 2022 Jun 24;23(13):7021. doi: 10.3390/ijms23137021 (PMC9266746; doi:10.3390/ijms23137021)
Supplement: Supplementary file 1 [file ijms-23-07021-s001.zip]

Archive with 1 entries (1 files):
- ijms-1765394-supplementary.pdf
